# Supplementary material for: Assembloid CRISPR screens reveal impact of disease genes in human neurodevelopment
Source: Nature. 2023 Sep 27;622(7982):359–66. doi: 10.1038/s41586-023-06564-w (PMC10567561; doi:10.1038/s41586-023-06564-w)
Supplement: Supplementary file 8 — Source Data Fig. 2 [file 41586_2023_6564_MOESM8_ESM.xlsx]

## Sheet: 2c
	Control	CSDE1-KO	SYNCRIP-KO	SMAD4-KO
	36	0	31.5	14.2
	27	4.49	29.9	7.72
	33.1	12.8	24.7	14.7
	28.7	11.2	30.3	14.4
	35.4	9.61	37.5	10
	31.8	21.3	31.9	7.29
	32.3	3.32	37.5	12.9
	29.6	10.7	31.4	9.17
	25.1	8.98	31.1	4.89
	21.4	15.5	25.1	5.58
	17.9	9.3	31.3	4.57
	25	13.6	22.9	5.85
	30.8	21.5	27.9	8.96
	22.6		28.3	8.35
	26.5
	30.9
	25.7
	28.4
	35.8
	35.7

## Sheet: 2d
	CTL	CSDE1-KO	SMAD4-ko
	39	23.2	22
	41	9.87	23.6
	41.7	13.2	21.1
	45.1	15.4	16
	45.4	19.5	15.2
	43.9	18.7	17.5
	35.9	21.5	25
	44.5	14.2	17.4
	43.1	21.6	25
	34.4	23	27.7
	38.5	23	28.1
	38.2	9.2	28.3
	40.8	21.1	18
	25.9	19.8	18.7
	27.9	9.59	16.4
	26.8	5.79	14.4
	21	12.2	15.6
	25.4	16.2	18.4
	18.5	7.04	5.26
	22.6	5.98	3.95
	24.3	9.04	2.55
	22.4	7.19	3.9
	23.8	9.11	7.05
	27.2	8.37	3.22
	17.5	6.28	3.65
	19.8	7.92
	15.5	11.1
	13.9
	12
	15.9
	5.99
	17.4
	13.3
	16.2

## Sheet: 2f
Days	CTL																										CSDE1 KO
8	0.249	0.348	0.214	0.593	0.557	0.35	0.187	0.386	0.311	0.288	0.412	0.439	0.735	0.68	0.645	0.804	1.05	0.533	0.853	1.134	0.549	0.486	0.874	0.453	0.802		0.589	0.323	0.216	0.542	0.636	0.688	0.475	0.395	1.437	1.434	0.717	0.931	0.696	0.702	1.027	0.695	0.637	0.772
10	0.704	0.702	0.552	0.464	0.633	0.46	1.013	1.024	0.669	0.566	0.661	0.878	0.526	0.604	0.664	0.854	0.578	0.644	0.481	0.534							1.201	0.623	0.712	1.216	1.24	1.085	0.909	0.131	0.605	1.147	0.346	0.472	0.524	0.269	0.341	0.573	0.157	0.428	0.524	0.307	0.428	0.685	0.657
12	1.544	0.973	0.988	1.087	0.798	0.833	1.056	0.714	0.799	1.13																	0.356	0.463	0.495	0.572	0.522	0.632	0.781	1.188	0.965	1.223	0.779	0.985	0.764	0.74	0.925
25	2.156	1.869	1.716	1.31	2.73	1.777	1.423	0.988	1.448	1.066	1.52	1.165	2.049	1.498	2.211	1.59	1.72	1.948	1.425	1.518	1.73	2.037	1.89	1.684			0.63	0.304	0.388	0.494	0.341	1.001	0.442	0.64	1.396	1.324	1.623	1.15	1.399	1.585	1.224	1.764	1.369	0.956	1.182	1.568	1.643	1.532	1.164
35	4.061	3.064	2.657	2.491	2.973	1.517	2.507	2.555	1.811	1.378	2.05	3.462	2.386	1.901	3.105	2.213											1.308	1.162	0.959	1.245	0.651	1.402	1.133	1.061	1.692	1.717	2.088	2.018	2.035	1.81	1.662	1.995
40	3.557	2.671	2.757	2.907	2.968	3.374	2.955	2.251	2.154	3.139	5.142	3.1	2.005	3.431	4.784												1.1	0.86	0.911	0.554	0.803	1.214	1.35	1.119	1.621	1.948	3.683	2.086	2.368	2.337	2.994
[truncated: 32 more columns]

## Sheet: 2g
			CTL	CSDE1 KO	SMAD4 KO
			2.78	1.82	1.67
			1.89	1.92	1.589
			1.85	1.46	1.431
			1.77	0.95	1.75
			1.54	1.97	1.024
			1.34	1.52	1.523
			1.9	1.47	1.566
			1.56	1.76	1.378
			2.82	2.06	1.062
			2.67	2.08	1.505
			2.14	1.99	1.787
			1.64	2.11	1.471
			2.34	1.49	1.326
			1.73	1.49	1.656
			2.04	0.454	2.213
			2.96	0.549	1.77
			2.33	0.773	1.62
			2.74	0.926	1.14
			2.35	0.717	1.49
			1.59	0.664	1.02
			1.88	0.619	1.47
			2.12	0.735	0.94
			2.29	0.877	1.08
			1.91	0.586	1.8
			2.4	0.583	0.808
			2.92	0.646	0.958
			2.77	0.388	1.144
			2.59	0.556	1.305
			3.16	0.262	1.206
			1.025	0.388	0.941
			1.376		1.726
			2.57		1.578
			1.494		1.326
			1.831		1.134
			2.071		0.716
			1.197		0.813
			1.886		1.166
					1.095
					1.693
					1.18
					1.371
					1.019
					1.046
					0.684
					1.187
					0.587
					1.114

## Sheet: 2h
		Genes	WT	WT	WT	WT	WT	WT	WT	WT	WT	WT	WT	WT	WT
		LHX6	0.04522	0.041991	0.010027	0.008618	0.021533	0.040106	0.007944	0.00865	0.0153552	0.0223913	0.013928	0.0305255	0.0586245
		LHX8	0.06357	0.056902	0.014516	0.012515	0.056399	0.069554	0.02246	0.04918	0.0234644	0.0199027	0.0155436	0.0305255	0.0586245
		NKX2.1	0.161522	0.150813	0.046537	0.042658	0.109659	0.161994	0.017954	0.037901	0.0327172	0.0272863	0.056415	0.0551231	0.07358
		DLX2	0.208677	0.210352	0.103611	0.106083	0.121219	0.134131	0.135211	0.194576	0.0682325	0.0668573	0.0781929	0.0615428	0.0936681
		SOX6	0.001256	0.001106	0.000476	0.000477	0.000877	0.001097	0.000584	0.001448	0.000251641	0.000215893	0.000294652	0.000473129	0.00049687
		PROX1	0.001164	0.001186	0.001292	0.002617	0.002626	0.002626	0.001904	0.001333	0.0011811	0.00150863	0.0035054	0.000602158	0.00100594
		DBX1	0.002287	0.001132	0.000662	0.002519	0.00506	0.00219	0.000187	0.000155	5.5458e-05	3.64505e-05	0.000117157	9.07374e-06	2.15771e-05
		NR2F2	0.007354	0.007056	0.005867	0.010257	0.018438	0.016229	0.008777	0.003606	0.00764958	0.00804305	0.0128817	0.0298324	0.013034
		NR2F1	0.0209289	0.00563828	0.00767626	0.0328464	0.00759257	0.0295829	0.00704318	0.0291005	0.0131615	0.0311634	0.034775	0.00465758	0.00839022
		Genes	CSDE1 KO	CSDE1 KO	CSDE1 KO	CSDE1 KO	CSDE1 KO	CSDE1 KO	CSDE1 KO	CSDE1 KO	CSDE1 KO	CSDE1 KO	CSDE1 KO	CSDE1 KO
		LHX6	0.001007	0.003529	0.005853	0.008368	0.001332	0.0046	0.003202	0.007538	0.00163576	0.00335804	0.00084853	0.00363715
		LHX8	0.001065	0.003957	0.003147	0.005859	0.001475	0.005465	0.002402	0.007668	0.00161958	0.00291333	0.00084853	0.00363715
		NKX2.1	0.002097	0.008543	0.010598	0.017477	0.003768	0.011433	0.001196	0.00972	0.0020701	0.00550552	0.00280183	0.0277805
		DLX2	0.020322	0.03588	0.06387	0.064263	0.019724	0.041118	0.07228	0.063073	0.0441077	0.033088	0.0213685	0.0478271
		SOX6	0.000149	0.000181	0.000434	0.000341	0.000241	0.000353	0.000472	0.000532	0.000164827	0.000146369	5.6776e-05	7.38159e-05
		PROX1	0.002629	0.002334	0.002897	0.002447	0.003574	0.003446	0.00239	0.00392	0.00181188	0.00107955	0.00753406	0.00571612
		DBX1	0.008142	0.005262	0.004977	0.005069	0.012821	0.010266	0.003937	0.006992	0.00786664	0.00356204	7.63538e-05	4.4955e-05
		NR2F2	0.025252	0.016362	0.037351	0.018066	0.039937	0.036337	0.026687	0.035566	0.0298324	0.013034	0.0378661	0.0266715
		NR2F1	0.0678511	1.12971e-06	0.0291799	0.0854766	0.0320109	0.044278	0.0201997	0.0774926	0.0981473	0.0699676	0.0621049	0.0489477
		Genes	SMAD4 KO	SMAD4 KO	SMAD4 KO	SMAD4 KO	SMAD4 KO	SMAD4 KO	SMAD4 KO	SMAD4 KO	SMAD4 KO	SMAD4 KO	SMAD4 KO	SMAD4 KO	SMAD4 KO
		LHX6	0.00237899	0.00412359	0.00585312	0.0044645	0.00229411	0.00206102	0.0038108	0.00522891	0.0156393	0.00238699	0.0323116	0.00572908	0.0111077
		LHX8	0.00218747	0.00363188	0.00199726	0.00322028	0.00327857	0.00339905	0.00521732	0.00706531	0.0156393	0.00238699	0.0323116	0.00572908	0.0111077
		NKX2.1	0.00529998	0.0134232	0.0106842	0.0196238	0.0104563	0.00881513	0.010627	0.0187707	0.0570882	0.0114929	0.0248134	0.0438508	0.062787
		DLX2	0.0135031	0.0226278	0.0195101	0.0219893	0.00994242	0.0122962	0.0286212	0.0284394	0.08146	0.0303207	0.0669655	0.0940912	0.140448
		SOX6	5.3342e-05	0.00010367	0.00012638	0.00013282	6.665e-05	7.9274e-05	0.00029897	0.00034935	0.000250497	5.11028e-05	0.000231743	0.000417377	0.000589195
		PROX1	0.00778264	0.00817647	0.00837218	0.00718931	0.00772782	0.00765774	0.00523523	0.00693648	0.00327819	0.00333814	0.00158396	0.00587681	0.00566616
		DBX1	0.0021355	0.00256353	0.00805899	0.00373932	0.00363219	0.0038012	0.00547388	0.00196522	9.94304e-05	0.00159719	0.000192393	3.3262e-05	2.94204e-05
		NR2F2	0.0271557	0.0382706	0.0406178	0.0316835	0.0443656	0.033172	0.0372637	0.0338469	0.010782	0.0254883	0.00679458	0.0235488	0.0199756
		NR2F1	0.108453	0.0764537	0.0335579	0.0884574	0.0331588	0.0799314	0.0421444	0.0823838	0.0730908	0.130754	0.0472388	0.0480705	0.0453526
