# Supplementary material for: Assembloid CRISPR screens reveal impact of disease genes in human neurodevelopment
Source: Nature. 2023 Sep 27;622(7982):359–66. doi: 10.1038/s41586-023-06564-w (PMC10567561; doi:10.1038/s41586-023-06564-w)
Supplement: Supplementary file 9 — Source Data Fig. 3 [file 41586_2023_6564_MOESM9_ESM.xlsx]

## Sheet: 3c
	CTL	TERF2 KO	LNPK KO
	27.628	4.472	3.614
	17.582	9.121	8.93
	14.581	2.613	5.794
	34.769	8.574	4.025
	23.655	7.388	26.752
	16.05	3.118	8.17
	16.976	30.755	13.252
	7	7.447	9.039
	3.504	5.054	6.636
	8.421	1.426	0.298
	20.586	6.772	8.53
		8.896	4.351

## Sheet: 3e
		CTL	LNPK KO
		46.3507	30.791
		44.338	37.9875
		38.9478	36.251
		41.7235	31.19
		37.657	24.1307
		51.4742	22.6737
		65.758	33.8934
		57.216	20.8345
		62.2225	29.2165
		37.8444	42.365
		44.9262	38.8165
		29.4594	29.7706
		54.0902	40.0468
		24.4517	25.6964
		34.6996	26.462
		29.9619	28.3947
		37.5844	31.6675
		43.5757	21.501
		56.13	26.6528
		67.5155	46.2095
		37.693	27.8495
		38.0377	26.358
		46.2375	38.9335
		46.2785	25.8454
		53.238	29.643
		37.479	32.7848
		39.3844	22.819
		37.0203	29.168
		47.493	37.5003
		35.5985	33.5277
		50.039	19.3133
		47.2437	30.773
		39.4312	26.9766
		36.646	29.7345
		29.024	36.485
		58.595	47.0223
		23.3575	39.8235
		35.715	45.68

## Sheet: 3f
		CTL	LNPK KO
		0.559006	0.246154
		0.372671	0.505263
		0.559006	0.218182
		0.217391	0.290909
		0.133779	0.589474
		0.521739	0.208696
		0.178749	0.533333
		0.210526	0.15873
		0.229665	0.15361
		0.4	0.222222
		0.615385	0.190476
		0.262238	0.357143
		0.191388	0.32
		0.353535	0.31746
		0.530303	0.109091
		0.833333	0.183673
		0.255754	0.106952
		0.372671	0.14742
		0.869565	0.41958
		0.57971	0.272727
		0.237154	0.0974026
		0.72	0.121212
		0.122449	0.20979
		0.153846	0.403226
		0.285714	0.3
		0.301003	0.284091
		0.357143	0.234375
		0.195652	0.378788
		0.181818	0.326087
		0.1373	0.47619
		0.170132	0.204545
		0.223602	0.163636
		0.417391	0.326087
		0.326087	0.391304
		0.344828	0.489796
		0.333333	0.201681
		0.142857	0.152381
		0.3	0.190476

## Sheet: 3g
		CTL	LNPK KO
		10.7145	7.90931
		7.72537	9.07345
		10.3522	14.2244
		8.64455	4.7319
		18.4013	18.0765
		24.9683	7.39362
		9.61238	10.6324
		16.2394	12.815
		48.8087	8.15759
		39.1394	9.41444
		8.93905	3.30706
		27.3871	7.57932
		5.66173	19.1937
		7.11977	15.6656
		15.2109	8.79672
		11.2813	11.6352
		14.0659	9.4835
		7.24311	17.8702
		8.63509	6.06834
		4.88767	8.70095
		8.51325	2.88676
		10.5638	5.21535
		16.4583	3.3869
		11.9498	3.16968
		10.0083	11.183
		19.5317	12.6026
		3.33679	2.71261
		15.1378	3.19491
		27.6469	8.16787
		11.7542	10.4215
		12.0455	8.8929
		14.2903	9.31386
		25.9103	5.3482
		16.5235	11.0485
		21.7721	12.2284
		9.07033	15.9656
		5.03773	3.95045
		26.8561	5.03558

## Sheet: 3i
		Scrambled ASO	LNPK ASO
		0.016	0.003
		0.014	0.00259761
		0.0134158	0.003
		0.015	0.002
		0.00831221	0.00078836
		0.0102948	0.00108549
		0.0116854	0.00164351
		0.012865	0.00182907

## Sheet: 3k
		Scrambled ASO	LNPK ASO
		0.588812	0.422456
		0.736311	0.475252
		1.04191	0.245029
		0.864121	0.345492
		1.63297	0.270212
		0.971374	0.240665
		1.16452	0.328777

## Sheet: 3m
			Scrambled ASO	LNPK ASO
			35.2642	27.04
			40.8195	38.76
			39.2007	25.851
			36.6576	30.178
			33.0029	35.4117
			40.763	30.948
			42.8918	29.255
			34.3573	47.5908
			44.8347	51.2627
			37.6022	28.261
			33.176	38.7997
			50.209	18.985
			37.3518	41.2795
			36.7043	33.5795
			54.0515	31.6516
			34.1355	17.672
			41.9921
			40.6627

## Sheet: 3n
			Scrambled ASO	LNPK ASO
			0.267857	0.15
			0.5625	0.15
			0.642857	0.306122
			0.338028	0.315789
			0.442623	0.163636
			0.75	1.05882
			0.586957	0.428571
			0.409091	0.391304
			0.2	0.230769
			0.3125	0.195652
			0.461538	0.301003
			0.285714	0.217391
			0.535714	0.298137
			0.45	0.425909
			0.15	0.271739
			0.222017	0.652174
			0.365217
			0.236842

## Sheet: 3o
			Scrambled ASO	LNPK ASO
			9.44577	4.056
			22.961	5.814
			25.2004	7.91357
			12.3913	9.52989
			14.6078	5.79464
			30.5723	32.7685
			25.1756	12.5379
			14.0553	18.6225
			8.96693	11.8299
			11.7507	5.52933
			15.312	11.6788
			14.3454	4.12717
			20.0099	12.3069
			16.517	14.3018
			8.10773	8.60098
			7.57865	11.5252
			15.3363
			9.63063
