# Supplementary material for: Assembloid CRISPR screens reveal impact of disease genes in human neurodevelopment
Source: Nature. 2023 Sep 27;622(7982):359–66. doi: 10.1038/s41586-023-06564-w (PMC10567561; doi:10.1038/s41586-023-06564-w)
Supplement: Supplementary file 10 — Source Data Fig. 4 [file 41586_2023_6564_MOESM10_ESM.xlsx]

## Sheet: 4d
		hCO	hSO
		90	60
		75	92.3077
		83.3333	75
		77.7778	71.4286
		100	66.6667
		80	55.5556
		90	75
		92.8571	80
		100	100

## Sheet: 4f
			Cas9-CTL	LNPK KO
			100	50
			100	33.3333
			100	66.6667
			100	25
			100	50
			100	66.6667
			66.6667	50
			71.4286	80
			66.6667	100

## Sheet: 4g
		Cas9-CTL	LNPK KO
		32.953	21.6627
		32.3235	26.45
		52.399	31.939
		51.0353	23.7865
		28.7424	25.8785
		54.048	24.6704
		41.1313	21.262
		24.769	29.3875
		41.6975	25.4435
		42.599	13.995
		32.2587	34.1477
		21.4645	22.578
		27.5547	19.1477
		37.642	24.5653
		40.7826	29.8638
		47.2725	21.624
		21.7765	29.5555
		43.764	36.2305
		31.5407	22.286
		34.2135	22.6378
		33.3325	26.17
		25.7767	49.3625
		32.742	34.275
		39	26.9763
		43.675	34.1922
		32.378	26.794
		22.907	36.5358
			45.5375
			33.889
			38.256
			25.2264
			40.563
			36.3706

## Sheet: 4h
			Cas9-CTL	LNPK KO
			0.391304	0.782609
			0.25	0.276923
			0.363636	0.705882
			0.9	0.315789
			0.75	0.352941
			0.666667	0.638298
			0.45	0.444444
			0.342857	1.26984
			0.857143	0.375
			0.6	0.255319
			0.470588	1.30435
			0.6	0.109091
			0.489796	0.493151
			0.545455	0.336449
			0.555556	0.517241
			0.375	0.145161
			0.326087	0.8
			0.375	0.176471
			1.2	0.387097
			0.375	0.502326
			0.6	0.309677
			0.827586	0.141176
			0.631579	0.46875
			0.631579	0.466667
			0.571429	0.382979
			1.30435	1.16667
			0.823529	0.5625
				0.436364
				0.457143
				0.988235
				0.648649
				0.3
				0.827586

## Sheet: 4i
			Cas9-CTL	LNPK KO
			12.8947	16.9534
			8.08088	7.32462
			19.0542	22.5452
			45.9318	7.51153
			21.5568	9.13359
			36.032	15.7471
			18.5091	9.44978
			8.49223	37.3175
			35.7407	9.54131
			25.5594	3.57319
			15.1806	44.5404
			12.8787	2.46305
			13.4962	9.44268
			20.532	8.26497
			22.657	15.4468
			17.7272	3.13897
			7.10103	23.6444
			16.4115	6.39362
			37.8489	8.62684
			12.8301	11.3715
			19.9995	8.10426
			21.3325	6.96882
			20.6792	16.0664
			24.6316	12.5889
			24.9571	13.0949
			42.2322	31.2597
			18.8646	20.5514
				19.8709
				15.4921
				37.8059
				16.3631
				12.1689
				30.0998
