# Supplementary material for: Assembloid CRISPR screens reveal impact of disease genes in human neurodevelopment
Source: Nature. 2023 Sep 27;622(7982):359–66. doi: 10.1038/s41586-023-06564-w (PMC10567561; doi:10.1038/s41586-023-06564-w)
Supplement: Supplementary file 11 — Source Data Extended Data Fig. 1 [file 41586_2023_6564_MOESM11_ESM.xlsx]

## Sheet: 1e
	Parental	CAG::Cas9
	0.000115569	0.0704183
	5.25367e-06	0.0575292
	3.36963e-05	0.0313986
	1.20718e-05	0.0386507
	4.90773e-07	0.0418316
	1.87727e-07	0.0234847
	1.74987e-06	0.0898644

## Sheet: 1f
	Days	Pecentage
	0	100
	9	17.3913
	11	9.56938
	17	2.5
	30	9.52381

## Sheet: 1h
	Parental	CAG::CAS9
	2.7668	4.5977
	0	1.04167
	3.75587	2.66667
	0	0
	6.97674	3.04569
	0	0.925926
	1.48148	1.57068
	0	2.77778
	0	0

## Sheet: 1i
		Parental	CAG::CAS9
		1.61908	6.1171
		3.02155	4.3258
		1.83978	5.56694
		3.88443	3.88846
		0.795744	1.64533
		1.6309	1.62631
		1.25861	2.26411
		0.893338	1.15441
		1.65333	2.09975
		2.35761	1.10099
		1.81705	0.948206
		1.75802	1.22048

## Sheet: 1j
		Parental	CAG::CAS9
		1.56764	2.01445
		0.227263	0.925892
		0.284638	1.11155
		0.320861	0.826292
		0.213389	0.443951
		0.34547	0.372715
		0.702259	0.871235
		0.344393	0.870694
		0.571781	0.327922
		0.0888709	0.18125

## Sheet: 1l
		SgRNAs	homo mutant	Compound het	het
		SMAD4#1	18.1818	59.0909	22.7273
		SMAD4#2	38.2353	47.0588	14.7059
		MED13L#1	23.8095	57.1429	19.0476
		MED13L#2	40.625	50	9.375
		BCKDK#1	20	60	20
		BCKDK#2	40	30	30
		CSDE1#1	37.5	56.25	6.25
		CSDE1#2	40	56	4

## Sheet: 1m
			SgRNAs	100%	50%	0
			SMAD4#1	18.1818	68.1818	13.6364
			SMAD4#2	26.4706	44.1176	29.4118
			MED13L#1	30	55	15
			MED13L#2	50	40	10
			BCKDK#1	52.381	33.3333	14.2857
			BCKDK#2	71.875	21.875	6.25
			CSDE1#1	78.125	15.625	6.25
			CSDE1#2	56	28	16
