# Supplementary material for: Assembloid CRISPR screens reveal impact of disease genes in human neurodevelopment
Source: Nature. 2023 Sep 27;622(7982):359–66. doi: 10.1038/s41586-023-06564-w (PMC10567561; doi:10.1038/s41586-023-06564-w)
Supplement: Supplementary file 12 — Source Data Extended Data Fig. 4 [file 41586_2023_6564_MOESM12_ESM.xlsx]

## Sheet: 4h
CSDE1	KO/CTL (%)
	2.40652
	5.18708
	0
	0

## Sheet: 4i
SMAD4	KO/CTL (%)
	0
	4.03529
	0
	0

## Sheet: 4j
SYNCRIP	KO/CTL (%)
	0
	0
	0
	0

## Sheet: 4m
	CSDE1	KO/CTL (%)
		43.7216
		44.9234
		11.8089
		11.1644

## Sheet: 4n
	SMAD4	KO/CTL (%)
		26.3866
		19.7933
		36.4463
		5.16941

## Sheet: 4o
	SMAD4	HET/CTL (%)
		42.8507
		52.7618
		45.8356
		37.8582

## Sheet: 4p
		CAS9-CTL	SMAD4-HET
		24.6	15.7
		23.7	13.6
		24.9	17.5
		20.8	13.5
		25.7	18.3
		23.2	15
		21.9	16.9
		20.6	11.1
		26.1	17.7
		22.9	15.9
		29.4	12.4
		22.5	21.4
		26.3	20.1
		21.6	18.2
		23.1	19
		20	15.2
		25.9	9.1
		27.9	9.4
		26.8	11.2
		21	17.8
		25.4	13.2
		18.5	5.38
		22.6	12.6
		24.3	4.33
		22.4	4.28
		23.8	5.75
		27.2	1.69
		17.5	6.56
		19.8	6.36
		15.5	10.3
		13.9	8.62
		12	6.91
		15.9	8.8
		5.99	12.4
		17.4	10.6
		13.3	15.7
		16.2	8.28
			10.2
			10.4
			11.3
			7.02
			12.5
			11.3
			12.7
			7.78
			11.1
