# Supplementary material for: Assembloid CRISPR screens reveal impact of disease genes in human neurodevelopment
Source: Nature. 2023 Sep 27;622(7982):359–66. doi: 10.1038/s41586-023-06564-w (PMC10567561; doi:10.1038/s41586-023-06564-w)
Supplement: Supplementary file 13 — Source Data Extended Data Fig. 5 [file 41586_2023_6564_MOESM13_ESM.xlsx]

## Sheet: 5g
TERF2	KO/CTL %
	45.0893
	20.7199
	7.68985

## Sheet: 5i
	LNPK	KO/CTL %
		0.0608402
		0
		0

## Sheet: 5j
		Cas9-CTL	TERF2 KO	LNPK KO
		27.6	35.8	28.4
		40.1	39.9	35.6
		39.9	37.4	43.4
		38.2	33.2	35.6
		36.9	35	38.6
		37.5	34.7	39.8
		42.2	35.3	43.1
		38.2	32.5	36.8

## Sheet: 5k
		Days	Cas9-CTL															LNPK KO															TERF2 KO
		10	0.451	0.497	0.211	0.496	0.383	0.718	0.55	0.352	0.764	0.459	0.646	0.462	0.934	0.539	0.298	0.304	0.295	0.529	0.738	0.296	0.53	0.739	0.473	0.295	0.462						0.559	0.611	0.774	0.387	0.639	0.737	0.401	0.716	0.337	0.516	0.708	0.995	0.712	0.681	0.504
		15	0.826	0.563	0.967	0.609	0.91	0.905	0.901	0.739	1.182	1.076						0.867	0.841	1.079	1.139	0.645	0.423	0.622	0.685	0.503	0.978	0.596	0.698	0.65	0.878	0.708	1.153	0.937	0.69	0.846	1.165	1.096	1.392	1.241	0.706	0.979	0.707	1.067	0.894	1.071	0.848
		20	1.116	1.316	0.95	0.903	0.578	0.815	0.881	1.43	0.849	1.332	0.92	1.27	1.089	1.085	1.411	0.68	1.388	1.09	1.011	1.282	1.33	0.745	0.651	0.99	1.409	1.127	0.792	0.903	0.877	0.892	0.906	1.198	0.777	0.863	0.624	1.157	1.24	0.742	1.121	0.903	1.034	1	1.342	1.34	1.372
		25	1.003	0.913	1.516	1.116	1.666	1.411	1.065	1.198	1.233	1.481	1.581	1.654	1.437	1.413	1.675	1.521	2.174	0.959	1.354	0.917	1.569	0.731	0.74	0.98	1.979						1.214	1.34	1.544	1.299	1.169	1.355	1.506	0.909	1.206	1.27	1.108	1.263	1.321	1.089	1.597
		30	1.208	2.449	1.502	2.035	1.685	1.655	1.826	1.34	1.768	1.61	1.544	1.386	1.735	1.772	1.159	1.353	1.646	1.668	1.575	1.569	1.498	1.377	1.524	1.206	1.748	1.897	0.933	1.458	1.235	1.585	1.169	1.724	1.028	1.482	1.154	1.471	1.226	1.693	1.463	1.36	1.466	1.752	1.426	1.523	1.187
		35	1.983	2.287	1.237	1.609	1.579	1.702	1.88	1.353	1.24	1.91	1.549	2.121	1.29	1.605	1.715	1.154	1.417	1.398	1.216	1.17	1.281	1.688	1.17	1.328	1.762	1.088	1.786	1.448	1.49	1.735	1.455	1.498	1.572	1.331	1.554	1.68	1.631	1.513	1.423	1.199	1.693	1.151	1.47	1.981	1.535
		40	1.554	2.069	2.455	1.594	1.607	1.819	1.115	2.323	1.56	2.134	2.064	2.137	2.642	2.286	2.191	1.923	1.142	2.108	1.384	2.276	2.807	1.302	1.911	1.638	1.678	1.136	2.408	1.552	1.879	2.197	2.01	1.742	1.432	1.921	1.325	0.537	1.548	1.526	2.068	2.338	1.729	2.188	2.35	1.819	0.421
		45	1.802	2.641	2.441	1.897	1.519	1.898	1.813	1.055	1.695	2.348	2.222	2.613	1.879	2.566	1.537	1.68	2.194	1.665	1.823	3.116	1.89	1.767	1.346	1.49	2.135	1.876	2.444	2.077	1.775	2.063	1.504	1.965	1.876	1.63	1.63	1.954	1.409	2.213	1.281	1.671	1.43	1.704	2.629	2.044	1.929

## Sheet: 5n
		Cas9-CTL	TERF2 KO
		34.833	30.147
		31.1175	20.2617
		35.5714	29.291
		36.9358	29.3767
		39.5292	30.865
		60.123	35.0457
		45.6927	22.5186
		34.9033	25.0718
		36.1562	28.0825
		40.028	27.8067
		36.5088	26.9015
		27.5595	27.0872
		41.3067	30.558
		33.5395	32.871
		58.449	41.6305
		36.3718	34.3447
		46.6177	32.9601
		21.518	28.2485
		37.9546	27.4161
		29.1314	34.7349
		20.0596	23.1174
		28.4214	27.46
		45.1037	31.208
		33.127	40.8263
		33.0405	26.908
		40.7585	30.093
		35.8993
		41.7544
		36.469
		44.262
		43.1258
		44.9195
		33.8563
		34.2507
		48.7478
		44.512
		28.6503
		31.937
		47.7194
		29.7803
		36.8325
		40.233
		43.7752
		35.5397
		50.842
		51.6168
		39.1247

## Sheet: 5o
	Cas9-CTL	TERF2 KO
	0.101695	0.1875
	0.0882353	0.3
	0.258621	0.181818
	0.409091	0.142857
	0.272727	0.25
	0.2	0.125
	0.36	0.202703
	0.225	0.171429
	0.288462	0.162162
	0.225	0.218182
	0.230769	0.222222
	0.173913	0.588235
	0.276923	0.410256
	0.355932	0.390244
	0.15	0.347826
	0.277778	0.162162
	0.169811	0.561404
	0.230769	0.207792
	0.319149	0.570652
	0.365854	0.388529
	0.477273	0.344545
	0.3125	0.289855
	0.155172	0.1875
	0.107143	0.160714
	0.352941	0.146341
	0.230769	0.186335
	0.230769
	0.294118
	0.321429
	0.310345
	0.305085
	0.140351
	0.153846
	0.210526
	0.438356
	0.385542
	0.222222
	0.157895
	0.240964
	0.144578
	0.231884
	0.444444
	0.301887
	0.421053
	0.5
	0.32
	0.292683

## Sheet: 5p
		Cas9-CTL	TERF2 KO
		3.54234	5.65256
		2.74566	6.0785
		9.1995	5.32564
		15.1101	4.19667
		10.7807	7.71625
		12.0246	4.38071
		16.4494	4.56458
		7.85325	4.29801
		10.4297	4.55392
		9.0063	6.06691
		8.42511	5.97811
		4.79296	15.9336
		11.4388	12.5366
		11.9378	12.8277
		8.76735	14.4802
		10.1033	5.56941
		7.91621	18.5039
		4.96569	5.86982
		12.1132	15.6451
		10.6578	13.4955
		9.57389	7.96499
		8.88169	7.95942
		6.99884	5.8515
		3.54932	6.56137
		11.6614	3.93776
		9.40581	5.60739
		8.28446
		12.2807
		11.7222
		13.7365
		13.157
		6.30449
		5.20867
		7.21067
		21.3689
		17.1613
		6.36674
		5.04268
		11.4987
		4.30559
		8.54087
		17.8813
		13.2152
		14.9641
		25.421
		16.5174
		11.4511
