# Supplementary material for: Assembloid CRISPR screens reveal impact of disease genes in human neurodevelopment
Source: Nature. 2023 Sep 27;622(7982):359–66. doi: 10.1038/s41586-023-06564-w (PMC10567561; doi:10.1038/s41586-023-06564-w)
Supplement: Supplementary file 14 — Source Data Extended Data Fig. 6 [file 41586_2023_6564_MOESM14_ESM.xlsx]

## Sheet: Sheet1
Source data used to generate bar graphs in Extended Data Fig. 6
Exteded Data Fig. 6b
Cas9-CTL	Lnpk KO
0.0973413	0.0650362
0.100121	0.0562147
0.0771146	0.0712408
0.0848681	0.0560205
Exteded Data Fig. 6d			Exteded Data Fig. 6e			Exteded Data Fig. 6f
Cas9-CTL	Lnpk KO		Cas9-CTL	Lnpk KO		Cas9-CTL	Lnpk KO
44.4667	35.9586		0.458135	1.08241		20.3718	38.9219
48.0064	24.5698		1.01313	0.343202		48.6369	8.43241
44.2357	23.436		1.15129	0.251273		50.928	5.88884
50.9844	32.2583		0.757685	0.301528		38.6301	9.72678
46.695	35.6767		0.422139	0.32163		19.7118	11.4747
42.3841	25.83		0.984991	0.319802		41.748	8.26049
43.073	28.797		0.938086	0.29113		40.4062	8.38368
40.7229	20.5663		0.79151	0.441452		32.2326	9.07902
32.903	27.0031		1.96998	0.643259		64.8183	17.37
24.2653	25.8815		1.60815	0.654479		39.0221	16.9389
32.2475	22.4441		1.50094	0.409347		48.4015	9.18743
33.6497	36.3528		0.547217	0.212397		18.4137	7.72121
30.7978	19.5198		1.4899	1.08241		45.8857	21.1284
31.7134	37.2427		1.28987	0.175891		40.9061	6.55066
36.7189	45.0412		1.40713	0.212397		51.6682	9.56662
36.7167	45.1657		1.53505	0.411843		56.3619	18.6012
52.4232	26.8742		1.1257	0.335031		59.0129	9.00369
41.0609	26.8033		0.703565	0.29113		28.889	7.80326
45.6923	32.4454		0.767525	0.684549		35.07	22.2105
51.15	31.5803		0.281426	0.480483		14.3949	15.1738
37.5553			0.312695			11.7434
50.4486			0.26058			13.1459
40.3258			0.544695			21.9653

## Sheet: 6b
		CAS9-CTL	lnpk KO
		0.0973413	0.0650362
		0.100121	0.0562147
		0.0771146	0.0712408
		0.0848681	0.0560205

## Sheet: 6d
		CAS9-CTL	lnpk KO
		44.4667	35.9586
		48.0064	24.5698
		44.2357	23.436
		50.9844	32.2583
		46.695	35.6767
		42.3841	25.83
		43.073	28.797
		40.7229	20.5663
		32.903	27.0031
		24.2653	25.8815
		32.2475	22.4441
		33.6497	36.3528
		30.7978	19.5198
		31.7134	37.2427
		36.7189	45.0412
		36.7167	45.1657
		52.4232	26.8742
		41.0609	26.8033
		45.6923	32.4454
		51.15	31.5803
		37.5553
		50.4486
		40.3258

## Sheet: 6e
		CAS9-CTL	lnpk KO
		0.458135	1.08241
		1.01313	0.343202
		1.15129	0.251273
		0.757685	0.301528
		0.422139	0.32163
		0.984991	0.319802
		0.938086	0.29113
		0.79151	0.441452
		1.96998	0.643259
		1.60815	0.654479
		1.50094	0.409347
		0.547217	0.212397
		1.4899	1.08241
		1.28987	0.175891
		1.40713	0.212397
		1.53505	0.411843
		1.1257	0.335031
		0.703565	0.29113
		0.767525	0.684549
		0.281426	0.480483
		0.312695
		0.26058
		0.544695

## Sheet: 6f
		CAS9-CTL	lnpk KO
		20.3718	38.9219
		48.6369	8.43241
		50.928	5.88884
		38.6301	9.72678
		19.7118	11.4747
		41.748	8.26049
		40.4062	8.38368
		32.2326	9.07902
		64.8183	17.37
		39.0221	16.9389
		48.4015	9.18743
		18.4137	7.72121
		45.8857	21.1284
		40.9061	6.55066
		51.6682	9.56662
		56.3619	18.6012
		59.0129	9.00369
		28.889	7.80326
		35.07	22.2105
		14.3949	15.1738
		11.7434
		13.1459
		21.9653
