# Supplementary material for: Assembloid CRISPR screens reveal impact of disease genes in human neurodevelopment
Source: Nature. 2023 Sep 27;622(7982):359–66. doi: 10.1038/s41586-023-06564-w (PMC10567561; doi:10.1038/s41586-023-06564-w)
Supplement: Supplementary file 15 — Source Data Extended Data Fig. 10 [file 41586_2023_6564_MOESM15_ESM.xlsx]

## Sheet: 10c
LNPK	KO/CTL %
	0.156575
	0
	3.14997
	7.19016

## Sheet: 10e
	Cas9-CTL	LNPK KO
	75	36.3636
	20	100
	66.6667	50
	40	33.3333
	100	33.3333
	100	50
	25	100
	85.7143	33.3333
	100	25
	90	66.6667
	66.6667	33.3333
	100	42.8571
	87.5	25
	66.6667	40
	58.3333	33.3333

## Sheet: 10f
		Cas9-CTL	LNPK KO
		23.8862	18.38
		16.05	38.84
		27.7187	28.278
		27.3987	22.874
		14.6315	21.2753
		49.1245	32.9125
		37.278	30.973
		19.9966	15.683
		16.037	35.129
		30.87	26.901
		24.6127	21.0793
		33.0872	18.1706
		42.9865	18.7553
		25.5257	30.623
		21.4457	22.9312
		21.16	30.7667
		26.6167	21.4665
		27.454	45.7435
		24.0387	19.6396
		18.419	22.4197
		24.6977	31.983
		42.759	18.6695
		29.133	31.6258
		55.311	40.0175
		32.9547	26.9417
		29.0067	21.6849
		26.2572	19.8347
		39.6505	34.665
		19.7485	36.357
		22.5693	22.847
		32.975	24.3465
		22.0217	21.0745
		32.4975	17.78
		50.29	21.509
		25.388	27.9835
		27.3075	18.0657
		26.7213	16.3655
		51.5595	17.6395
		28.3703	16.96
		32.539	25.74
		25.023	18.614
		42.7375	22.6157
		19.9797	18.4935
		45.082	29.0625
		32.4277	17.662
		31.7055	18.9907
		28.518	29.6723
		31.2845	31.6945
		22.3135	21.5175
		22.9408	19.8225
		35.516	17.5654
		27.235	18.3056
		33.977	39.6273
		35.299	37.028
		29.605	17.249
		28.711	27.2548
		12.6883	27.986
		26.031	26.4635
		24.2395	34.3843
		24.4996	30.5785
		41.6665	24.1937
		29.2643	20.748
		32.3195	20.635
		22.2677	35.8152
		20.4545	19.863
		29.9487	35.992
		23.298	26.3137
		36.2323	21.4275
		29.29
		26.56
		24.1937
		23.8222
		25.276

## Sheet: 10g
		Cas9-CTL	LNPK KO
		1.76471	0.461538
		0.666667	0.580645
		0.642857	1
		1.33333	1.09091
		0.26087	0.305085
		0.363636	0.252632
		0.27907	0.307692
		0.740741	0.342857
		0.486486	0.111111
		0.638298	0.486486
		0.580645	0.62069
		0.625	0.638298
		0.75	0.439024
		0.685714	0.266667
		0.418605	0.40678
		0.486486	0.305085
		0.75	0.179104
		0.857143	1
		0.818182	1.75
		0.62069	1.44
		1.2973	0.218182
		0.96	0.705882
		0.666667	0.380952
		0.413793	0.096
		1.5	0.285714
		2.57143	0.512195
		3	0.328767
		2	0.171429
		0.342857	0.214286
		0.642857	0.5
		0.327273	0.25
		0.692308	0.5
		0.387097	0.206897
		0.105263	0.923077
		1.26316	0.20339
		0.705882	0.545455
		0.428571	0.139535
		0.631579	0.272727
		0.6	1.63636
		0.307692	0.266667
		0.545455	1.2
		0.266667	0.529412
		1.8	0.545455
		1.5	0.214286
		2.57143	0.439024
		0.8	0.289157
		0.75	0.62069
		1.14286	0.648649
		0.315789	0.5
		0.967742	0.24
		2.4	0.461538
		0.648649	0.763636
		0.3	0.473684
		0.36	0.166667
		0.857143	0.333333
		0.2	0.5
		1.5	0.244898
		1.6	0.375
		1.71429	0.418605
		1.03448	0.413793
		0.666667	0.439024
		1.38462	0.24
		1.33333	0.20339
		1.26316	0.421053
		0.6	0.1875
		1.05882	0.173913
		1.5	0.615385
		2.57143	0.857143
		0.5
		1.28571
		1.8
		1.71429
		1

## Sheet: 10h
		CTL	ko
		42.1521	8.48308
		10.7	22.5523
		17.8191	28.278
		36.5317	24.9535
		3.81691	6.49078
		17.8635	8.31474
		10.4032	9.53015
		14.8123	5.37703
		7.80178	3.90322
		19.7043	13.087
		14.2912	13.0837
		20.6795	11.5983
		32.2399	8.23405
		17.5034	8.16613
		8.97726	9.32797
		10.2941	9.38644
		19.9625	3.84475
		23.532	45.7435
		19.668	34.3693
		11.4325	32.2843
		32.0403	6.97811
		41.0486	13.1785
		19.422	12.0479
		22.8873	3.84168
		49.432	7.69762
		74.5886	11.1069
		78.7717	6.52101
		79.301	5.94257
		6.77091	7.79079
		14.5089	11.4235
		10.7918	6.08662
		15.2458	10.5373
		12.5797	3.67862
		5.29368	19.8545
		32.0691	5.69156
		19.2759	9.854
		11.452	2.28356
		32.5639	4.81077
		17.0222	27.7527
		10.012	6.864
		13.6489	22.3368
		11.3967	11.973
		35.9634	10.0874
		67.623	6.22768
		83.3854	7.75405
		25.3644	5.4913
		21.3885	18.4173
		35.7537	20.5586
		7.04637	10.7587
		22.2008	4.7574
		85.2384	8.10711
		17.6659	13.9788
		10.1931	18.7708
		12.7076	6.17133
		25.3757	5.74967
		5.7422	13.6274
		19.0325	6.85371
		41.6496	9.92381
		41.5534	14.3934
		25.3444	12.6532
		27.7777	10.6216
		40.5198	4.97952
		43.0927	4.19695
		28.1277	15.0801
		12.2727	3.72431
		31.7104	6.25948
		34.947	16.1931
		93.1689	18.3664
		14.645
		34.1486
		43.5486
		40.838
		25.276

## Sheet: 10k
	Atlastin-1	KO/CTL%
		1.3826
		0
		0.594251
		0.448458
		0.556889

## Sheet: 10n
		CTL	KO
		33.328	16.655
		34.6745	24.8723
		56.664	24.907
		30.1245	17.9177
		39.8375	35.469
		21.5549	26.5305
		25.1742	18.9855
		42.6745	32.382
		22.1906	31.8498
		29.5887	27.038
		34.8772	18.4697
		37.3203	22.3085
		44.2768	25.352
		28.5115	18.4155
		29.0695	32.0265
		27.093	19.4932
		27.5763	22.9735
		31.308	21.8942
		21.5493	24.536
		33.714	26.9134
		23.5693	30.299
		23.0215	37.6632
		34.3055
		26.2917
		23.4847
		26.622
		32.6358
		31.7898
		27.323
		31.2407
		29.6035
		25.9177
		27.08
		24.4914
		23.8614
		31.3315
		31.7805
		24.8386
		21.6258
		32.311
		28.9345
		35.46
		32.715
		36.207
		25.3075
		25.941

## Sheet: 10o
		CTL	KO
		0.235294	1.125
		0.470588	0.5625
		0.545455	0.20339
		0.4	0.193548
		0.1875	0.310345
		0.371681	0.571429
		0.612245	0.4
		0.0983607	0.439024
		0.4375	0.666667
		0.72	0.165138
		0.705882	0.367347
		0.857143	0.24
		0.25	0.233766
		0.923077	0.214286
		0.1	0.4
		0.305085	1.71429
		1.09091	0.48
		0.5	1.07143
		1.09091	0.827586
		0.315789	2.82353
		0.6	2.30769
		1.02857
		0.510638
		0.545455
		0.24
		0.322148
		0.666667
		0.705882
		1.125
		0.692308
		0.4
		0.915254
		0.9
		0.424779
		0.954545
		0.3
		1.6
		1.4
		0.705882
		0.24
		1
		0.214286
		0.4375
		1.2
		0.470588
		0.409091

## Sheet: 10p
		CTL	KO
		7.84188	18.7369
		16.3174	13.9907
		30.9076	5.06583
		12.0498	3.46794
		7.46953	11.0076
		8.01154	15.1603
		15.4128	7.5942
		4.19749	14.2165
		9.70838	21.2332
		21.3038	4.46499
		24.6192	6.78478
		31.9889	5.35404
		11.0692	5.92644
		26.3183	3.94618
		2.90695	12.8106
		8.26566	33.417
		30.0832	11.0273
		15.654	23.4581
		23.5083	20.3057
		10.6465	75.9907
		14.1416	69.9208
		23.6793	37.6632
		17.5177
		14.3409
		5.63634
		8.57621
		21.7572
		22.4398
		30.7384
		21.6282
		11.8414
		23.7213
		24.372
		10.4034
		22.7768
		9.39945
		50.8488
		34.774
		15.2652
		7.75464
		28.9345
		7.59857
		14.3128
		43.4484
		11.9094
		10.6122
